# Supplementary material for: Theranostic Small-Molecule Prodrug Conjugates for Targeted Delivery and Controlled Release of Toll-like Receptor 7 Agonists
Source: Int J Mol Sci. 2022 Jun 28;23(13):7160. doi: 10.3390/ijms23137160 (PMC9266369; doi:10.3390/ijms23137160)
Supplement: Supplementary file 1 [file ijms-23-07160-s001.zip]

Archive with 1 entries (1 files):
- ijms-1783010-supplementary.pdf
